# Supplementary material for: Open Genes—a new comprehensive database of human genes associated with aging and longevity
Source: Nucleic Acids Res. 2023 Sep 4;52(D1):D950–62. doi: 10.1093/nar/gkad712 (PMC10768108; doi:10.1093/nar/gkad712)
Supplement: gkad712_Supplemental_File [file gkad712_supplemental_file.xlsx]

## Sheet: Table S1
Table S1. Hallmarks of aging and related GO terms
9 “synthetic” hallmarks of aging	20 “analytic” hallmarks of aging + 3 new	GO_BP	Source of Hallmark
Genomic instability	mitochondrial DNA instability	['mitochondrial DNA replication', 'mitochondrial DNA catabolic process', 'mitochondrial DNA metabolic process', 'mitochondrial genome maintenance', 'mitochondrial DNA repair', 'mitochondrial DNA packaging', 'DNA synthesis involved in mitochondrial DNA replication']	López-Otín et al., 2013; Lemoine M., 2021
	nuclear DNA instability	['nuclear DNA replication', 'nuclear DNA-directed RNA polymerase complex', 'DNA conformation change', 'chromosome organization', 'premeiotic DNA replication', 'apoptotic DNA fragmentation', 'regulation of nuclear cell cycle DNA replication', 'mitotic DNA replication', 'DNA double-strand break attachment to nuclear envelope', 'DNA repair', 'DNA repair complex', 'DNA damage response', 'detection of…	López-Otín et al., 2013; Lemoine M., 2021
	nuclear architecture impairment	['nucleus organization', 'nuclear envelope organization', 'nuclear membrane disassembly']	López-Otín et al., 2013; Lemoine M., 2021
Telomere attrition	telomere attrition	['telomere maintenance']	López-Otín et al., 2013; Lemoine M., 2021
Epigenetic alterations	alterations in histone modifications	['histone modification']	López-Otín et al., 2013; Lemoine M., 2021
	chromatin remodeling	['chromatin remodeling']	López-Otín et al., 2013; Lemoine M., 2021
	transcriptional alterations	['DNA-templated transcription', 'regulation of transcription by RNA polymerase II', 'negative regulation of transcription by RNA polymerase II', 'positive regulation of transcription by RNA polymerase II']	López-Otín et al., 2013; Lemoine M., 2021
	alterations in DNA methylation	['DNA methylation', 'DNA methylation on cytosine', 'DNA methylation on adenine', 'DNA methylation-dependent heterochromatin assembly', 'DNA methylation or demethylation', 'changes to DNA methylation involved in embryo development', 'gene silencing by RNA-directed DNA methylation', 'maintenance of DNA methylation', 'regulation of DNA methylation']	López-Otín et al., 2013; Lemoine M., 2021
Loss of proteostasis	impairment of proteins folding and stability	['protein folding chaperone', 'chaperone-mediated protein folding', 'regulation of chaperone-mediated protein folding', 'ATP-dependent protein folding chaperone']	López-Otín et al., 2013; Lemoine M., 2021
	degradation of proteolytic systems	['proteolysis']	López-Otín et al., 2013; Lemoine M., 2021
Deregulated nutrient-sensing	TOR pathway dysregulation	['TOR signaling', 'TOR complex', 'regulation of TOR signaling', 'negative regulation of TOR signaling', 'positive regulation of TOR signaling', 'negative regulation of macroautophagy by TORC1 signaling']	López-Otín et al., 2013; Lemoine M., 2021
	AMPK pathway dysregulation	['cAMP-dependent protein kinase activity', 'AMP-activated protein kinase activity', 'nucleotide-activated protein kinase complex', 'regulation of cAMP-dependent protein kinase activity', 'CAMKK-AMPK signaling cascade']	López-Otín et al., 2013; Lemoine M., 2021
	SIRT pathway dysregulation	Due to the lack of appropriate GO terms, this hallmark of aging is manually assigned to the sirtuin genes	López-Otín et al., 2013; Lemoine M., 2021
	INS/IGF-1 pathway dysregulation	['insulin-like growth factor-activated receptor activity', 'insulin-like growth factor binding protein complex', 'insulin-like growth factor binding', 'insulin-like growth factor I binding', 'insulin-like growth factor receptor binding', 'insulin-like growth factor receptor signaling pathway', 'insulin-like growth factor binary complex', 'insulin-like growth factor ternary complex', 'regulation o…	López-Otín et al., 2013; Lemoine M., 2021
Mitochondrial dysfunction	impairment of the mitochondrial integrity and biogenesis	['mitochondrial translation', 'mitochondrial transcription', 'mitochondrial RNA processing', 'mitochondrial gene expression', 'regulation of mitochondrial mRNA stability', 'mitochondrial ATP synthesis coupled electron transport', 'mitochondrial membrane organization', 'mitochondrial proliferation', 'mitochondrial protein catabolic process', 'mitochondrion organization']	López-Otín et al., 2013; Lemoine M., 2021
	accumulation of reactive oxygen species	['oxidoreductase activity', 'cell redox homeostasis', 'reactive oxygen species metabolic process']	López-Otín et al., 2013; Lemoine M., 2021
Cellular senescence	senescent cells accumulation	['regulation of replicative senescence', 'replicative senescence', 'negative regulation of replicative senescence', 'positive regulation of replicative senescence', 'cellular senescence', 'regulation of cellular senescence', 'positive regulation of cellular senescence', 'negative regulation of cellular senescence', 'cell aging', 'regulation of cell aging', 'negative regulation of cell aging', 'po…	López-Otín et al., 2013; Lemoine M., 2021
Stem cell exhaustion	stem cell exhaustion	['stem cell differentiation', 'stem cell division', 'stem cell population maintenance']	López-Otín et al., 2013; Lemoine M., 2021
Altered intercellular communication	sterile inflammation	['inflammatory response', 'production of molecular mediator involved in inflammatory response','I-kappaB kinase/NF-kappaB signaling']	López-Otín et al., 2013; Lemoine M., 2021
	intercellular communication impairment	['cell communication']	López-Otín et al., 2013; Lemoine M., 2021
NA	changes in the extracellular matrix structure	['extracellular matrix assembly', 'extracellular matrix disassembly', 'extracellular matrix constituent secretion', 'dentin extracellular matrix secretion', 'extracellular matrix structural constituent']	Pun F. W. et al., 2022
NA	transposon activity	['transposition']	Pun F. W. et al., 2022
NA	disabled macroautophagy	['autophagy', 'autophagosome assembly', 'autophagy of mitochondrion']	López-Otín et al., 2023

## Sheet: Table S2
Table S2. Consistency of the lifespan experiments results
All organisms			Mammals			Drosophila melanogaster			Caenorhabditis elegans
Human gene	Group by data consistency	Lifespan effect	Human gene	Group by data consistency	Lifespan effect	Human gene	Group by data consistency	Lifespan effect	Human gene	Group by data consistency	Lifespan effect
CISD2	consistent for GF and LF	GF increases, LF decreases	CISD2	consistent for GF and LF	GF increases, LF decreases	GDF11	consistent for GF and LF	GF increases, LF decreases	GLO1	consistent for GF and LF	GF increases, LF decreases
GLO1	consistent for GF and LF	GF increases, LF decreases	KL	consistent for GF and LF	GF increases, LF decreases	MAPK14	consistent for GF and LF	GF increases, LF decreases	GSR	consistent for GF and LF	GF increases, LF decreases
GSR	consistent for GF and LF	GF increases, LF decreases	PAWR	consistent for GF and LF	GF increases, LF decreases	MSTN	consistent for GF and LF	GF increases, LF decreases	GSTP1	consistent for GF and LF	GF increases, LF decreases
GSTP1	consistent for GF and LF	GF increases, LF decreases	PPARG	consistent for GF and LF	GF increases, LF decreases	PRDX1	consistent for GF and LF	GF increases, LF decreases	HSF1	consistent for GF and LF	GF increases, LF decreases
HSF1	consistent for GF and LF	GF increases, LF decreases	PTEN	consistent for GF and LF	GF increases, LF decreases	GSK3A	consistent for GF and LF	LF increases, GF decreases	HSPA9	consistent for GF and LF	GF increases, LF decreases
HSPA9	consistent for GF and LF	GF increases, LF decreases	SIRT6	consistent for GF and LF	GF increases, LF decreases	GSK3B	consistent for GF and LF	LF increases, GF decreases	MAPK10	consistent for GF and LF	GF increases, LF decreases
KL	consistent for GF and LF	GF increases, LF decreases	UCP2	consistent for GF and LF	GF increases, LF decreases	JAK1	consistent for GF and LF	LF increases, GF decreases	MAPK8	consistent for GF and LF	GF increases, LF decreases
MAPK10	consistent for GF and LF	GF increases, LF decreases	IKBKB	consistent for GF and LF	LF increases, GF decreases	JAK2	consistent for GF and LF	LF increases, GF decreases	MAPK9	consistent for GF and LF	GF increases, LF decreases
MAPK14	consistent for GF and LF	GF increases, LF decreases	ALB	increase, multiple experiments	GF increases	CLU	increase, multiple experiments	GF increases	NFE2L1	consistent for GF and LF	GF increases, LF decreases
MAPK8	consistent for GF and LF	GF increases, LF decreases	ATG5	increase, multiple experiments	GF increases	EEF1A1	increase, multiple experiments	GF increases	SOD1	consistent for GF and LF	GF increases, LF decreases
MAPK9	consistent for GF and LF	GF increases, LF decreases	BECN1	increase, multiple experiments	GF increases	GCLM	increase, multiple experiments	GF increases	EPS8	consistent for GF and LF	LF increases, GF decreases
MSRA	consistent for GF and LF	GF increases, LF decreases	BUB1B	increase, multiple experiments	GF increases	MSRA	increase, multiple experiments	GF increases	TARDBP	consistent for GF and LF	LF increases, GF decreases
NFE2L1	consistent for GF and LF	GF increases, LF decreases	CAT	increase, multiple experiments	GF increases	UCP2	increase, multiple experiments	GF increases	YAP1	consistent for GF and LF	LF increases, GF decreases
PAWR	consistent for GF and LF	GF increases, LF decreases	FGF21	increase, multiple experiments	GF increases	DGKZ	increase, multiple experiments	LF increases	INS	increase, multiple experiments	GF increases
PPARG	consistent for GF and LF	GF increases, LF decreases	GDF15	increase, multiple experiments	GF increases	DUSP10	increase, multiple experiments	LF increases	SQSTM1	increase, multiple experiments	GF increases
PRDX1	consistent for GF and LF	GF increases, LF decreases	HSPA1A	increase, multiple experiments	GF increases	EZH2	increase, multiple experiments	LF increases	ACE	increase, multiple experiments	LF increases
PTEN	consistent for GF and LF	GF increases, LF decreases	HSPA1B	increase, multiple experiments	GF increases	IGF1	increase, multiple experiments	LF increases	ACE2	increase, multiple experiments	LF increases
SIRT6	consistent for GF and LF	GF increases, LF decreases	TERT	increase, multiple experiments	GF increases	IGF2	increase, multiple experiments	LF increases	AKT1	increase, multiple experiments	LF increases
SQSTM1	consistent for GF and LF	GF increases, LF decreases	TXN	increase, multiple experiments	GF increases	ITGB1	increase, multiple experiments	LF increases	AKT2	increase, multiple experiments	LF increases
TXN	consistent for GF and LF	GF increases, LF decreases	UCP1	increase, multiple experiments	GF increases	MTOR	increase, multiple experiments	LF increases	AKT3	increase, multiple experiments	LF increases
UCP2	consistent for GF and LF	GF increases, LF decreases	VEGFA	increase, multiple experiments	GF increases	SURF1	increase, multiple experiments	LF increases	CHRNA7	increase, multiple experiments	LF increases
EPS8	consistent for GF and LF	LF increases, GF decreases	AKT1	increase, multiple experiments	LF increases	GSR	increase, one experiment	GF increases	COQ7	increase, multiple experiments	LF increases
GSK3B	consistent for GF and LF	LF increases, GF decreases	CDKN2A	increase, multiple experiments	LF increases	PTEN	increase, one experiment	GF increases	DGKZ	increase, multiple experiments	LF increases
IKBKB	consistent for GF and LF	LF increases, GF decreases	CEBPB	increase, multiple experiments	LF increases	SQSTM1	increase, one experiment	GF increases	GDF11	increase, multiple experiments	LF increases
JAK1	consistent for GF and LF	LF increases, GF decreases	COQ7	increase, multiple experiments	LF increases	TXN	increase, one experiment	GF increases	MSTN	increase, multiple experiments	LF increases
JAK2	consistent for GF and LF	LF increases, GF decreases	GHRH	increase, multiple experiments	LF increases	VCL	increase, one experiment	GF increases	MTOR	increase, multiple experiments	LF increases
MYC	consistent for GF and LF	LF increases, GF decreases	IGF1R	increase, multiple experiments	LF increases	HDAC1	conflicting	LF increases and decreases lifespan	NOTCH1	increase, multiple experiments	LF increases
TARDBP	consistent for GF and LF	LF increases, GF decreases	MIF	increase, multiple experiments	LF increases	HDAC2	conflicting	LF increases and decreases lifespan	NOTCH2	increase, multiple experiments	LF increases
YAP1	consistent for GF and LF	LF increases, GF decreases	MTBP	increase, multiple experiments	LF increases	IGF1R	conflicting	LF increases and decreases lifespan	NOTCH3	increase, multiple experiments	LF increases
ALB	increase, multiple experiments	GF increases	MTOR	increase, multiple experiments	LF increases	INSR	conflicting	LF increases and decreases lifespan	PIK3CA	increase, multiple experiments	LF increases
ATG5	increase, multiple experiments	GF increases	MYC	increase, multiple experiments	LF increases	IRS1	conflicting	LF increases and decreases lifespan	PIK3CB	increase, multiple experiments	LF increases
BECN1	increase, multiple experiments	GF increases	NLRP3	increase, multiple experiments	LF increases	IRS2	conflicting	LF increases and decreases lifespan	PIK3CD	increase, multiple experiments	LF increases
BUB1B	increase, multiple experiments	GF increases	NRIP1	increase, multiple experiments	LF increases	PIK3CA	conflicting	LF increases and decreases lifespan	TCF3	increase, multiple experiments	LF increases
CAT	increase, multiple experiments	GF increases	PAPPA	increase, multiple experiments	LF increases	PIK3CB	conflicting	LF increases and decreases lifespan	TELO2	increase, multiple experiments	LF increases
CLU	increase, multiple experiments	GF increases	PIK3CA	increase, multiple experiments	LF increases	PIK3CD	conflicting	LF increases and decreases lifespan	TUBB6	increase, multiple experiments	LF increases
EEF1A1	increase, multiple experiments	GF increases	PROP1	increase, multiple experiments	LF increases	SLC13A1	conflicting	LF increases and decreases lifespan	TGFB1	increase, multiple experiments	LF increases
FGF21	increase, multiple experiments	GF increases	RPS6KB1	increase, multiple experiments	LF increases	SNAI1	conflicting	LF increases and decreases lifespan	TYMS	increase, multiple experiments	LF increases
GCLM	increase, multiple experiments	GF increases	SLC13A1	increase, multiple experiments	LF increases	SNAI2	conflicting	LF increases and decreases lifespan	VHL	increase, multiple experiments	LF increases
GDF15	increase, multiple experiments	GF increases	SURF1	increase, multiple experiments	LF increases	TGFB1	conflicting	LF increases and decreases lifespan	BCL2L2	increase, one experiment	GF increases
HSPA1A	increase, multiple experiments	GF increases	TRPV1	increase, multiple experiments	LF increases	TGFBR1	conflicting	LF increases and decreases lifespan	GSTA4	increase, one experiment	GF increases
HSPA1B	increase, multiple experiments	GF increases	ADRA1A	increase, one experiment	GF increases	CYB5R3	conflicting	GF increases and decreases lifespan	ADAMTS20	increase, one experiment	LF increases
INS	increase, multiple experiments	GF increases	CYB5R3	increase, one experiment	GF increases	ERCC4	conflicting	GF increases and decreases lifespan	ATR	increase, one experiment	LF increases
TERT	increase, multiple experiments	GF increases	HTT	increase, one experiment	GF increases	FOXO1	conflicting	GF increases and decreases lifespan	BUB3	increase, one experiment	LF increases
UCP1	increase, multiple experiments	GF increases	FST	increase, one experiment	GF increases	FOXO3	conflicting	GF increases and decreases lifespan	DHFR	increase, one experiment	LF increases
VEGFA	increase, multiple experiments	GF increases	MT1E	increase, one experiment	GF increases	FOXO4	conflicting	GF increases and decreases lifespan	E2F1	increase, one experiment	LF increases
ACE	increase, multiple experiments	LF increases	NFKBIA	increase, one experiment	GF increases	PCMT1	conflicting	GF increases and decreases lifespan	EIF5A	increase, one experiment	LF increases
ACE2	increase, multiple experiments	LF increases	NUDT1	increase, one experiment	GF increases	PPARGC1A	conflicting	GF increases and decreases lifespan	MRPS5	increase, one experiment	LF increases
CEBPB	increase, multiple experiments	LF increases	PCK1	increase, one experiment	GF increases	SIRT2	conflicting	GF increases and decreases lifespan	PEX5	increase, one experiment	LF increases
CDKN2A	increase, multiple experiments	LF increases	PLAU	increase, one experiment	GF increases	SMOC1	conflicting	GF increases and decreases lifespan	RPA1	increase, one experiment	LF increases
CHRNA7	increase, multiple experiments	LF increases	ADCY5	increase, one experiment	LF increases	SMOC2	conflicting	GF increases and decreases lifespan	STUB1	increase, one experiment	LF increases
COQ7	increase, multiple experiments	LF increases	AGTR1	increase, one experiment	LF increases	SOD1	conflicting	GF increases and decreases lifespan	XRCC6	increase, one experiment	LF increases
DGKZ	increase, multiple experiments	LF increases	AKT2	increase, one experiment	LF increases	SOD2	conflicting	GF increases and decreases lifespan	ATP5O	conflicting	LF increases and decreases lifespan
DUSP10	increase, multiple experiments	LF increases	CDC42	increase, one experiment	LF increases	UCP3	conflicting	GF increases and decreases lifespan	EEF2	conflicting	LF increases and decreases lifespan
EZH2	increase, multiple experiments	LF increases	CTF1	increase, one experiment	LF increases	GCLC	conflicting	mixed	FXN	conflicting	LF increases and decreases lifespan
GHRH	increase, multiple experiments	LF increases	DGAT1	increase, one experiment	LF increases	SDHC	conflicting	mixed	HDAC1	conflicting	LF increases and decreases lifespan
IGF2	increase, multiple experiments	LF increases	EPS8	increase, one experiment	LF increases	SIRT1	conflicting	mixed	HDAC2	conflicting	LF increases and decreases lifespan
ITGB1	increase, multiple experiments	LF increases	GHRHR	increase, one experiment	LF increases	SIRT4	conflicting	mixed	MXD1	conflicting	LF increases and decreases lifespan
MIF	increase, multiple experiments	LF increases	GPX4	increase, one experiment	LF increases	TP53	conflicting	mixed	RICTOR	conflicting	LF increases and decreases lifespan
MTBP	increase, multiple experiments	LF increases	GSTA4	increase, one experiment	LF increases	MYC	decrease only	GF decreases	SLC13A1	conflicting	LF increases and decreases lifespan
MTOR	increase, multiple experiments	LF increases	INSR	increase, one experiment	LF increases	ANK2	decrease only	LF decreases	ERCC1	conflicting	mixed
NLRP3	increase, multiple experiments	LF increases	KCNA3	increase, one experiment	LF increases	BLM	decrease only	LF decreases	HIF1A	conflicting	mixed
NOTCH1	increase, multiple experiments	LF increases	MSTN	increase, one experiment	LF increases	LMNA	decrease only	LF decreases	IGF1R	conflicting	mixed
NOTCH2	increase, multiple experiments	LF increases	PER2	increase, one experiment	LF increases	LMNB1	decrease only	LF decreases	INSR	conflicting	mixed
NOTCH3	increase, multiple experiments	LF increases	CAV1	conflicting	LF increases and decreases lifespan	MAPK10	decrease only	LF decreases	PCK1	conflicting	mixed
NRIP1	increase, multiple experiments	LF increases	CSNK1E	conflicting	LF increases and decreases lifespan	MAPK8	decrease only	LF decreases	PCMT1	conflicting	mixed
PAPPA	increase, multiple experiments	LF increases	GHR	conflicting	LF increases and decreases lifespan	MAPK9	decrease only	LF decreases	SIRT1	conflicting	mixed
PROP1	increase, multiple experiments	LF increases	GRN	conflicting	LF increases and decreases lifespan	PDHB	decrease only	LF decreases	SUMO1	conflicting	mixed
RPS6KB1	increase, multiple experiments	LF increases	IRS1	conflicting	LF increases and decreases lifespan	STAT5B	decrease only	LF decreases	HRAS	decrease only	GF decreases
SURF1	increase, multiple experiments	LF increases	IRS2	conflicting	LF increases and decreases lifespan	AKT1	obtimal	LF and GF decreases lifespan	APEX1	decrease only	LF decreases
TCF3	increase, multiple experiments	LF increases	POU1F1	conflicting	LF increases and decreases lifespan	AKT2	obtimal	LF and GF decreases lifespan	BLM	decrease only	LF decreases
TELO2	increase, multiple experiments	LF increases	PRKAR2B	conflicting	LF increases and decreases lifespan	AKT3	obtimal	LF and GF decreases lifespan	CREBBP	decrease only	LF decreases
TUBB6	increase, multiple experiments	LF increases	SHC1	conflicting	LF increases and decreases lifespan				FOS	decrease only	LF decreases
TRPV1	increase, multiple experiments	LF increases	TOPORS	conflicting	LF increases and decreases lifespan				FOXO1	decrease only	LF decreases
TYMS	increase, multiple experiments	LF increases	G6PD	conflicting	GF increases and decreases lifespan				FOXO3	decrease only	LF decreases
VHL	increase, multiple experiments	LF increases	IGFBP2	conflicting	GF increases and decreases lifespan				FOXO4	decrease only	LF decreases
ADRA1A	increase, one experiment	GF increases	SIRT1	conflicting	GF increases and decreases lifespan				MSRA	decrease only	LF decreases
BCL2L2	increase, one experiment	GF increases	GH1	conflicting	mixed				PTEN	decrease only	LF decreases
HTT	increase, one experiment	GF increases	IGF1	conflicting	mixed				PYCR1	decrease only	LF decreases
FST	increase, one experiment	GF increases	ADRA1B	decrease only	GF decreases				SDHC	decrease only	LF decreases
MT1E	increase, one experiment	GF increases	EEF1E1	decrease only	GF decreases				SHC1	decrease only	LF decreases
NFKBIA	increase, one experiment	GF increases	EIF5A2	decrease only	GF decreases				SLC19A1	decrease only	LF decreases
NUDT1	increase, one experiment	GF increases	ERBB2	decrease only	GF decreases				TXN	decrease only	LF decreases
PLAU	increase, one experiment	GF increases	GMFB	decrease only	GF decreases				XPA	decrease only	LF decreases
VCL	increase, one experiment	GF increases	PPP1CA	decrease only	GF decreases				ZFAND2A	decrease only	LF decreases
ADAMTS20	increase, one experiment	LF increases	PTGS2	decrease only	GF decreases				SOD2	obtimal	LF and GF increases lifespan
ADCY5	increase, one experiment	LF increases	APOE	decrease only	LF decreases				VCP	obtimal	LF and GF increases lifespan
AGTR1	increase, one experiment	LF increases	AR	decrease only	LF decreases
CDC42	increase, one experiment	LF increases	ARHGAP1	decrease only	LF decreases
CTF1	increase, one experiment	LF increases	ARNTL	decrease only	LF decreases
DGAT1	increase, one experiment	LF increases	ATR	decrease only	LF decreases
DHFR	increase, one experiment	LF increases	BRCA1	decrease only	LF decreases
EIF5A	increase, one experiment	LF increases	BUB3	decrease only	LF decreases
E2F1	increase, one experiment	LF increases	CASP2	decrease only	LF decreases
GHRHR	increase, one experiment	LF increases	CDK7	decrease only	LF decreases
GPX4	increase, one experiment	LF increases	CHSY1	decrease only	LF decreases
KCNA3	increase, one experiment	LF increases	CLOCK	decrease only	LF decreases
MRPS5	increase, one experiment	LF increases	COL3A1	decrease only	LF decreases
PER2	increase, one experiment	LF increases	DMD	decrease only	LF decreases
PEX5	increase, one experiment	LF increases	EFEMP1	decrease only	LF decreases
RPA1	increase, one experiment	LF increases	ERCC1	decrease only	LF decreases
ATP5O	conflicting	LF increases and decreases lifespan	ERCC2	decrease only	LF decreases
ATR	conflicting	LF increases and decreases lifespan	ERCC5	decrease only	LF decreases
BUB3	conflicting	LF increases and decreases lifespan	FBN1	decrease only	LF decreases
CAV1	conflicting	LF increases and decreases lifespan	FN1	decrease only	LF decreases
CSNK1E	conflicting	LF increases and decreases lifespan	FXN	decrease only	LF decreases
EEF2	conflicting	LF increases and decreases lifespan	GSK3A	decrease only	LF decreases
FXN	conflicting	LF increases and decreases lifespan	HELLS	decrease only	LF decreases
GHR	conflicting	LF increases and decreases lifespan	HNRNPD	decrease only	LF decreases
GRN	conflicting	LF increases and decreases lifespan	HTR1B	decrease only	LF decreases
HDAC1	conflicting	LF increases and decreases lifespan	HTRA2	decrease only	LF decreases
HDAC2	conflicting	LF increases and decreases lifespan	IL2	decrease only	LF decreases
IRS1	conflicting	LF increases and decreases lifespan	JUND	decrease only	LF decreases
IRS2	conflicting	LF increases and decreases lifespan	LMNA	decrease only	LF decreases
MXD1	conflicting	LF increases and decreases lifespan	MC4R	decrease only	LF decreases
PIK3CA	conflicting	LF increases and decreases lifespan	MGAT5	decrease only	LF decreases
PIK3CB	conflicting	LF increases and decreases lifespan	MMP14	decrease only	LF decreases
PIK3CD	conflicting	LF increases and decreases lifespan	MSH2	decrease only	LF decreases
POU1F1	conflicting	LF increases and decreases lifespan	MSRA	decrease only	LF decreases
PRKAR2B	conflicting	LF increases and decreases lifespan	NCOR2	decrease only	LF decreases
RICTOR	conflicting	LF increases and decreases lifespan	NFKB1	decrease only	LF decreases
SHC1	conflicting	LF increases and decreases lifespan	NOS3	decrease only	LF decreases
SLC13A1	conflicting	LF increases and decreases lifespan	NR3C1	decrease only	LF decreases
SNAI1	conflicting	LF increases and decreases lifespan	POLG	decrease only	LF decreases
SNAI2	conflicting	LF increases and decreases lifespan	PPARA	decrease only	LF decreases
STUB1	conflicting	LF increases and decreases lifespan	PPM1D	decrease only	LF decreases
TGFB1	conflicting	LF increases and decreases lifespan	PRDX1	decrease only	LF decreases
TGFBR1	conflicting	LF increases and decreases lifespan	PRKDC	decrease only	LF decreases
TOPORS	conflicting	LF increases and decreases lifespan	PTPN1	decrease only	LF decreases
XRCC6	conflicting	LF increases and decreases lifespan	RAE1	decrease only	LF decreases
CYB5R3	conflicting	GF increases and decreases lifespan	RBM38	decrease only	LF decreases
ERCC4	conflicting	GF increases and decreases lifespan	RELA	decrease only	LF decreases
G6PD	conflicting	GF increases and decreases lifespan	RICTOR	decrease only	LF decreases
IGFBP2	conflicting	GF increases and decreases lifespan	SIGLEC12	decrease only	LF decreases
PPARGC1A	conflicting	GF increases and decreases lifespan	SIRT3	decrease only	LF decreases
SIRT2	conflicting	GF increases and decreases lifespan	SIRT7	decrease only	LF decreases
SMOC1	conflicting	GF increases and decreases lifespan	SOCS2	decrease only	LF decreases
SMOC2	conflicting	GF increases and decreases lifespan	SOD1	decrease only	LF decreases
UCP3	conflicting	GF increases and decreases lifespan	SOD2	decrease only	LF decreases
AKT1	conflicting	mixed	SOD3	decrease only	LF decreases
AKT2	conflicting	mixed	SQSTM1	decrease only	LF decreases
AKT3	conflicting	mixed	STUB1	decrease only	LF decreases
FOXO1	conflicting	mixed	TERC	decrease only	LF decreases
FOXO3	conflicting	mixed	TOP3B	decrease only	LF decreases
FOXO4	conflicting	mixed	TP53	decrease only	LF decreases
GCLC	conflicting	mixed	TP53BP1	decrease only	LF decreases
GDF11	conflicting	mixed	TP63	decrease only	LF decreases
GH1	conflicting	mixed	TP73	decrease only	LF decreases
GSK3A	conflicting	mixed	TPP2	decrease only	LF decreases
HIF1A	conflicting	mixed	XRCC5	decrease only	LF decreases
IGF1	conflicting	mixed	XRCC6	decrease only	LF decreases
IGF1R	conflicting	mixed	ZMPSTE24	decrease only	LF decreases
INSR	conflicting	mixed	COL1A1	obtimal	LF and GF decreases lifespan
MSTN	conflicting	mixed	PARP1	obtimal	LF and GF decreases lifespan
PCK1	conflicting	mixed
PCMT1	conflicting	mixed
SDHC	conflicting	mixed
SIRT1	conflicting	mixed
SIRT4	conflicting	mixed
SOD1	conflicting	mixed
SOD2	conflicting	mixed
SUMO1	conflicting	mixed
TP53	conflicting	mixed
ADRA1B	decrease only	GF decreases
EIF5A2	decrease only	GF decreases
EEF1E1	decrease only	GF decreases
ERBB2	decrease only	GF decreases
GMFB	decrease only	GF decreases
HRAS	decrease only	GF decreases
PPP1CA	decrease only	GF decreases
PTGS2	decrease only	GF decreases
ANK2	decrease only	LF decreases
APEX1	decrease only	LF decreases
APOE	decrease only	LF decreases
AR	decrease only	LF decreases
ARHGAP1	decrease only	LF decreases
ARNTL	decrease only	LF decreases
BLM	decrease only	LF decreases
BRCA1	decrease only	LF decreases
CASP2	decrease only	LF decreases
CDK7	decrease only	LF decreases
CHSY1	decrease only	LF decreases
CLOCK	decrease only	LF decreases
COL3A1	decrease only	LF decreases
CREBBP	decrease only	LF decreases
CSNK2A1	decrease only	LF decreases
DMD	decrease only	LF decreases
EFEMP1	decrease only	LF decreases
ERCC1	decrease only	LF decreases
ERCC2	decrease only	LF decreases
ERCC5	decrease only	LF decreases
FBN1	decrease only	LF decreases
FN1	decrease only	LF decreases
FOS	decrease only	LF decreases
HELLS	decrease only	LF decreases
HNRNPD	decrease only	LF decreases
HTR1B	decrease only	LF decreases
HTRA2	decrease only	LF decreases
LMNA	decrease only	LF decreases
LMNB1	decrease only	LF decreases
IL2	decrease only	LF decreases
JUND	decrease only	LF decreases
MC4R	decrease only	LF decreases
MGAT5	decrease only	LF decreases
MMP14	decrease only	LF decreases
MSH2	decrease only	LF decreases
NFKB1	decrease only	LF decreases
NCOR2	decrease only	LF decreases
NOS3	decrease only	LF decreases
NR3C1	decrease only	LF decreases
PDHB	decrease only	LF decreases
POLG	decrease only	LF decreases
PPARA	decrease only	LF decreases
PPM1D	decrease only	LF decreases
PRKDC	decrease only	LF decreases
PTPN1	decrease only	LF decreases
PYCR1	decrease only	LF decreases
RAE1	decrease only	LF decreases
RB1	decrease only	LF decreases
RBM38	decrease only	LF decreases
RELA	decrease only	LF decreases
SIGLEC12	decrease only	LF decreases
SIRT3	decrease only	LF decreases
SIRT7	decrease only	LF decreases
SLC19A1	decrease only	LF decreases
SOCS2	decrease only	LF decreases
SOD3	decrease only	LF decreases
STAT3	decrease only	LF decreases
TERC	decrease only	LF decreases
TOP3B	decrease only	LF decreases
TP53BP1	decrease only	LF decreases
TP63	decrease only	LF decreases
TP73	decrease only	LF decreases
TPP2	decrease only	LF decreases
XPA	decrease only	LF decreases
XRCC5	decrease only	LF decreases
ZFAND2A	decrease only	LF decreases
ZMPSTE24	decrease only	LF decreases
GSTA4	obtimal	LF and GF increases lifespan
VCP	obtimal	LF and GF increases lifespan
COL1A1	obtimal	LF and GF decreases lifespan
PARP1	obtimal	LF and GF decreases lifespan
